# Supplementary material for: Postoperative complications and hospital costs following open radical cystectomy: A retrospective study
Source: PLoS One. 2023 Feb 24;18(2):e0282324. doi: 10.1371/journal.pone.0282324 (PMC9956632; doi:10.1371/journal.pone.0282324)
Supplement: S2 File — (XLSX) [file pone.0282324.s002.xlsx]

## Sheet: Cystectomy MASTER
									CHARLSON COMORBIDITY																						EPISODE INFORMATION								PREOPERATIVE INVESTIGATIONS
Patient number	GENDER	AGE	INDIGENOUS_STATUS	SMOKING_STATUS	MARITAL_STATUS	HOME_STATUS	WEIGHT_ANY	HEIGHT_ANY	CI_COMPLEXITY	CI_COMPLEX	CI_AGE	CIA_AMI	CIA_CHF	CIA_PVD	CIA_CEVD	CIA_DEM	CIA_COPD	CIA_RHEUM	CIA_PUD	CIA_LD_MLD	CIA_LD_SEV	CIA_CKD	CIA_DM	CIA_DM_CX	CIA_CA	CIA_CA_MET	CIA_HEMIPLAEGIA	CIA_HIV	CIA_SCORE	CCI_with age_TOTAL	ED_ACUITY_CODE	EPISODE_ID	EPISODE_ADMIT_UNIT	EPISODE_ADMIT_TYPE	HOSPITAL_ADMIT_SOURCE	EPISODE_ADMIT_PLANNED_LOS	EPISODE_DIAGNOSIS	EPISODE_DIAGNOSIS_ICD	PREOP_HR	PREOP_SBP	PREOP_DBP	PREOP_RR	PREOP_SPO2	PREOP_O2FLOW	PREOP_HB	PREOP_WCC	PREOP_PLT	PREOP_NA	PREOP_K
1	1	75	1	0	1	0	75	175	6	1	4	0	0	0	0	0	0	0	0	0	0	0	0	0	1	0	0	0	2	6		223961	UROL	1	0	1	Malignant neoplasm of bladder, unspecified	C67.9							104	5.6	293	138	5.4
2	1	50	1	0	0	0	85	193	8	1	1	0	0	0	0	0	0	0	0	0	0	0	0	0	1	0	1	0	4	5		1126157	SPIN	0	0	1	Urinary tract infection, site not specified	N39.0							126	5.9	251	143	3.7
3	1	67	1	0	1	0	86.8	153	7	1	3	0	0	0	0	0	0	0	0	0	0	0	0	0	1	0	0	0	2	5		33192	UROL	1	0	1	Malignant neoplasm of bladder, unspecified	C67.9							132	13.5	235	139	3
4	1	83	1	0	1	0	61		3	1	5	0	0	0	0	0	0	0	0	0	0	0	0	0	1	0	0	0	2	7		786336	UROL	0	0	1	Malignant neoplasm of ureter	C66							122	10.4	275	142	3.8
5	1	72	1	0	1	0	109	175	6	1	4	0	0	0	0	0	0	0	0	0	0	0	0	0	1	0	0	0	2	6		1031369	UROL	1	0	1	Malignant neoplasm of bladder, unspecified	C67.9
6	1	55	1	0	1	0	91		6	1	2	0	0	0	0	0	0	0	0	0	0	0	0	0	1	0	0	0	2	4		331907	UROL	1	0	1	Malignant neoplasm of posterior wall of bladder	C67.4							153	6.2	288	138	4.3
7	1	41	1	0	1	0	76	179	4	1	1	0	0	0	0	0	0	0	0	0	0	0	0	0	0	1	0	0	6	7		1143930	UROL	1	0	1	Malignant neoplasm of bladder, unspecified	C67.9							142	9.2	235	141	4.2
8	1	53	1	1	0	0	91.5	182	5	1	2	0	0	0	0	0	0	0	0	0	0	0	0	0	0	1	0	0	6	8		321231	UROL	1	0	1	Malignant neoplasm of lateral wall of bladder	C67.2							162	7.2	258	141	4.4
9	1	63	1	1	2	0	76	180	3	1	3	0	0	0	0	0	1	0	0	0	0	0	0	0	0	1	0	0	7	10		556842	UROL	1	0	1	Malignant neoplasm of bladder, unspecified	C67.9							141	9.2	451	138	4.6
10	1	53	1	1	1	0	103	188	6	1	2	0	0	0	0	0	0	0	0	0	0	0	0	0	1	0	0	0	2	4		1491114	UROL	1	0	1	Malignant neoplasm of bladder, unspecified	C67.9							147	7.2	252	139	3.8
11	1	63	1	0	1	0	85	176	6	1	3	0	0	0	0	0	1	0	0	0	0	0	0	0	1	0	0	0	3	6		1313137	UROL	1	0	1	Malignant neoplasm of bladder, unspecified	C67.9							153	9.5	221	144	4.7
12	1	68	1	0	1	0	84	187	8	1	3	0	0	0	0	0	0	0	0	0	0	0	0	0	1	0	0	0	2	5		59922	UROL	1	0	1	Overlapping malignant lesion of bladder	C67.8							137	7	264	140	4.4
13	1	76	1	0	1	0	83	170	8	1	4	0	0	0	0	0	0	0	0	0	0	0	0	0	1	0	0	0	2	6		874179	UROL	1	0	1	Malignant neoplasm of prostate	C61							145	11.5	338	146	4.3
14	1	63	1	0	1	0	75	170	10	1	3	0	0	0	0	0	0	0	0	0	0	0	0	0	1	0	0	0	2	5		1292265	UROL	1	0	1	Overlapping malignant lesion of bladder	C67.8							121	10.4	179	141	4.2
15	1	78	1	0	0	0	89	185	11	1	4	0	0	0	0	0	0	0	0	0	0	0	0	0	1	0	0	0	2	6		578842	UROL	1	0	1	Carcinoma in situ of bladder	D09.0							144	5.9	118	141	5
16	1	75	1	1	1	0	81.3	170.6	5	1	4	0	0	0	0	0	0	0	0	0	0	0	0	1	1	0	0	0	4	8		31043	UROL	1	0	1	Malignant neoplasm of bladder, unspecified	C67.9		145	64				137	8.4	182	142	5
17	1	51	1	1	1	0	107	178	4	1	2	0	0	0	0	0	0	0	0	0	0	0	1	0	1	0	0	0	3	5		1526743	UROL	1	0	1	Malignant neoplasm of lateral wall of bladder	C67.2							150	5	167	138	5
18	1	55	1	1	1	0	70	170	5	1	2	0	0	0	0	0	0	0	0	0	0	0	0	0	1	0	0	0	2	4		1118609	UROL	1	0	1	Overlapping malignant lesion of bladder	C67.8				18	98		117	4.5	143	143	4.4
19	1	57	1	0	0	0	92.3	192	4	1	2	0	0	0	0	0	0	0	0	0	0	0	0	0	1	0	0	0	2	4		1545587	UROL	1	0	1	Malignant neoplasm of dome of bladder	C67.1							180	10.6	230	141	4.4
20	1	62	1	1	1	0	85.5	168	7	1	3	0	0	0	0	0	0	0	0	1	0	0	1	0	1	0	0	0	4	7		1326896	UROL	1	0	1	Carcinoma in situ of bladder	D09.0	112	142	78	18			92	6.7	237	139	4.7
21	1	58	1	1	0	0	90.4	165	4	1	2	0	0	0	0	0	0	0	0	0	0	0	0	0	1	0	0	0	2	4		962960	UROL	1	0	1	Carcinoma in situ of bladder	D09.0				15			154	9	202	139	4.3
22	1	76	1	0	1	0	76.9	175	7	1	4	0	0	0	0	0	0	0	0	0	0	0	0	0	0	1	0	0	6	10		412805	UROL	1	0	1	Malignant neoplasm of posterior wall of bladder	C67.4							136	8.4	221	140	4.4
23	1	36	1	1	0	0	83	172	8	1	0	0	0	0	0	0	0	0	0	0	0	0	0	0	1	0	0	0	2	2		201908	UROL	1	0	1	Malignant neoplasm of dome of bladder	C67.1							126	14.2	363	141	5.1
24	1	82	1	0	1	0	69.6	180	4	1	5	0	0	0	0	0	0	0	0	0	0	0	0	0	1	0	0	0	2	7		341227	UROL	1	0	1	Overlapping malignant lesion of bladder	C67.8							153	6.8	198	141	5
25	1	56	1	0	1	0	94	182	2	0	2	0	0	0	0	0	0	0	0	0	0	0	0	0	0	1	0	0	6	8		1506123	UROL	1	0	1	Malignant neoplasm of urethra	C68.0							157	8	251	141	4.2
26	1	56	1	1	0	0	95.2		4	1	2	0	0	0	0	0	0	0	0	0	0	0	0	0	0	1	0	0	6	8		335931	UROL	1	0	1	Malignant neoplasm of bladder, unspecified	C67.9							141	5.5	269	137	4.5
27	1	67	1	0	1	0	71.5	172	4	1	3	0	0	0	0	0	0	0	0	0	0	0	0	0	1	0	0	0	2	5		1433556	UROL	1	0	1	Malignant neoplasm of bladder neck	C67.5							117	4.6	168	139	4.8
28	1	64	1	0	1	0	107	183	5	1	3	0	0	0	0	0	0	0	0	0	0	0	1	0	1	0	0	0	3	6		397281	UROL	1	0	1	Malignant neoplasm of lateral wall of bladder	C67.2				16	98		144	5.6	137	141	4.2
29	1	62	1	0	0	0	62.5		6	1	3	0	0	0	0	0	0	0	0	0	0	0	0	0	1	0	0	0	2	5		1603111	UROL	1	0	1	Malignant neoplasm of bladder, unspecified	C67.9							175	9	253	140	4.3
30	1	73	1	0	1	0	67	168	8	1	4	0	0	0	0	0	0	0	0	0	0	0	1	0	1	0	0	0	3	7		998416	UROL	1	0	1	Malignant neoplasm of bladder, unspecified	C67.9							116	4.1	276	142	4.7
31	0	43	1	0	1	0	54.5	152	3	1	1	0	0	0	0	0	0	0	0	0	0	0	0	0	0	0	0	0	0	1		3202001	UROL	1	0	1	Carcinoma in situ of bladder	D09.0							137	6.3	254	141	3.9
32	0	66	1	0	1	0	57.3	160	9	1	3	0	0	0	0	0	0	0	0	0	0	1	0	0	0	0	0	0	2	5		393529	UROL	1	1	1	Interstitial cystitis (chronic)	N30.1				16	99		101	9.5	440	136	4.2
33	1	43	1	0	1	0	74	168	8	1	1	0	0	0	0	0	0	0	0	0	0	0	0	0	0	1	0	0	6	7		1001317	UROL	1	0	1	Malignant neoplasm of lateral wall of bladder	C67.2							132	5.7	243	143	4.3
34	1	67	1	0	1	0	88	180	5	1	3	0	0	0	0	0	0	0	0	0	0	0	0	0	1	0	0	0	2	5		1426661	UROL	1	0	1	Malignant neoplasm of lateral wall of bladder	C67.2	68	124	64	12	94	0	133	5.1	156	138	4.5
35	1	80	1	0	1	0	91.8		10	1	4	0	0	0	0	0	0	0	0	0	0	0	0	0	1	0	0	0	2	6		1476143	UROL	1	0	1	Malignant neoplasm of bladder, unspecified	C67.9							161	7.4	173	137	4.6
36	1	70	1	0	1	0	67.7	166	2	0	3	0	0	0	0	0	0	0	0	0	0	0	0	0	0	1	0	0	6	9		733849	UROL	1	0	1	Malignant neoplasm of lateral wall of bladder	C67.2				16	96		150	8.2	263	139	4.6
37	1	55	1	0	1	0	64.7	174	6	1	2	0	0	0	0	0	0	0	0	0	0	0	0	0	0	1	0	0	6	8		1330489	UROL	1	1	1	Acute kidney failure, unspecified	N17.9							82	10.3	455	141	4
38	1	68	1	0	0	0	92.4	174	10	1	3	0	0	0	0	0	0	0	0	0	0	0	0	1	1	0	0	0	4	7		1078317	UROL	1	0	1	Malignant neoplasm of bladder, unspecified	C67.9							134	8.3	358	141	4.6
39	0	51	1	0	1	0	55.5	160	3	1	1	0	0	0	0	0	0	0	0	0	0	0	0	0	0	1	0	0	6	7		514440	UROL	1	0	1	Malignant neoplasm of lateral wall of bladder	C67.2	98	95	74	18	100	0	104	5.7	315	143	4.4
40	1	57	1	1	0	0	67	171	7	1	2	0	0	0	0	0	0	0	0	0	0	0	0	0	1	0	0	0	2	4		677259	UROL	1	0	1	Malignant neoplasm of anterior wall of bladder	C67.3							154	8.8	255	142	4.5
41	1	74	1	0	1	0	66.4	165	7	1	4	0	0	0	0	0	0	0	0	0	0	0	0	0	0	1	0	0	6	10		1291701	CRS4	1	0	1	Malignant neoplasm of rectum	C20							107	9	401	141	3.5
42	1	67	1	0	1	0	98.5	186	7	1	3	0	0	0	0	0	0	0	0	0	0	0	0	0	1	0	0	0	2	5		205835	UROL	0	1	1	Acute kidney failure, unspecified	N17.9							92	3.2	175	138	4.2
43	1	69	1	0	0	0	91.95	178	5	1	3	0	0	0	0	0	0	0	0	0	0	0	1	0	1	0	0	0	3	6		1057845	UROL	1	0	1	Malignant neoplasm of bladder neck	C67.5							153	8.1	178	136	4.7
44	1	45	1	0	1	0	95	180	6	1	1	0	0	0	0	0	0	0	0	0	0	0	0	0	1	0	0	0	2	3		1105512	UROL	1	0	1	Malignant neoplasm of bladder, unspecified	C67.9
45	1	78	1	0	1	0	57	173	2	0	4	0	0	0	0	0	0	0	0	0	0	0	0	0	1	0	0	0	2	6		1262239	UROL	1	0	1	Malignant neoplasm of dome of bladder	C67.1							150	7.4	207	141	4.1
46	1	82	1	0	1	0	75	170	5	1	5	0	0	0	0	0	0	0	0	0	0	0	0	0	0	0	0	0	0	5		1443713	UROL	1	0	1	Irradiation cystitis	N30.4							91	6.7	202	142	4.7
47	1	76	1	0	1	0	63	165	6	1	4	0	0	0	0	0	0	0	0	0	0	0	1	0	1	0	0	0	3	7		878700	UROL	1	0	1	Overlapping malignant lesion of bladder	C67.8				16			124	8.8	374	137	4.9
48	1	86	1	0	1	0	65	169	2	0	5	0	0	0	0	0	0	0	0	0	0	0	0	0	1	0	0	0	2	7		419862	UROL	1	0	1	Malignant neoplasm of anterior wall of bladder	C67.3							153	7.1	181	143	4.5
49	1	48	1		0	0	102.4		10	1	1	0	0	0	0	0	0	0	0	0	0	0	1	0	1	0	1	0	5	6		1309286	SPIN	1	1	1	Malignant neoplasm of lateral wall of bladder	C67.2				18			83	7.1	95	133	4.5
50	1	63	1	0	1	0	107.2	179	5	1	3	0	0	0	0	0	0	0	0	0	0	0	0	1	1	0	0	0	4	7		294619	UROL	1	0	1	Malignant neoplasm of bladder, unspecified	C67.9	75	150	87	17	95	0	146	6	192	142	4.3
51	1	75	1	0	1	0	83	159	3	1	4	0	0	0	0	0	0	0	0	0	0	0	0	0	1	0	0	0	2	6		185261	UROL	1	0	1	Malignant neoplasm of anterior wall of bladder	C67.3	86	135	69	20	98	0	109	7.9	140	143	4.3
52	1	70	1	1	1	0	79.2	178	6	1	3	0	0	0	0	0	1	0	0	0	0	0	0	0	1	0	0	0	3	6		270807	UROL	1	0	1	Overlapping malignant lesion of bladder	C67.8
53	1	64	1	0	1	0	95	170	7	1	3	0	0	0	0	0	0	0	0	0	0	0	0	0	0	0	0	0	0	3		242290	UROL	1	0	0	Interstitial cystitis (chronic)	N30.1	74	112	74	16	98	0	123	5.4	256	144	4.2
54	1	64	1	0	0	0	87	172	10	1	3	0	0	0	0	0	0	0	0	0	0	0	1	0	1	0	0	0	3	6		1383427	UROL	1	0	1	Interstitial cystitis (chronic)	N30.1							120	5.5	223	141	4.5
55	1	62	1	0	1	0	86	165	6	1	3	0	0	0	0	0	0	0	0	0	0	0	0	0	0	1	0	0	6	9		1357346	UROL	1	0	1	Malignant neoplasm of ureteric orifice	C67.6							149	13.8	214	140	4.3
56	1	70	1	1	1	0	100	175	4	1	3	0	0	0	0	0	0	0	0	0	0	0	0	1	1	0	0	0	4	7		661613	UROL	1	0	1	Malignant neoplasm of posterior wall of bladder	C67.4							103	9.5	246	145	5.3
57	1	44	1		1	0	88	180	6	1	1	0	0	0	0	0	0	0	0	0	0	0	0	0	1	0	0	0	2	3		1461105	UROL	1	0	1	Malignant neoplasm of bladder, unspecified	C67.9	89	123	84	18	97	0	152	5.3	195	140	4.2
58	1	74	2		1	0	58.8	173	5	1	4	0	0	0	0	0	0	0	0	0	0	0	0	0	1	0	0	0	2	6		92980	UROL	1	1	1	Irradiation cystitis	N30.4	81	131	63	18	98	0	86	6.8	485	142	3.6
59	1	65	1	0	1	0	99	178	7	1	3	0	0	0	0	0	0	0	0	0	0	0	0	0	1	0	0	0	2	5		106845	UROL	1	0	1	Malignant neoplasm of bladder, unspecified	C67.9	68	150	94	16	98	0	124	5.4	203	145	4
60	1	64	1	0	1	0	77	180	5	1	3	0	0	0	0	0	0	0	0	0	0	0	0	0	0	1	0	0	6	9		98995	UROL	1	0	1	Malignant neoplasm of posterior wall of bladder	C67.4	99	165	109	16	97	0	139	9.5	254	135	4.9
61	1	58	1	0	0	0	54.7	160	8	1	2	0	0	0	0	0	0	0	0	0	0	0	0	0	0	0	0	0	0	2		1393013	UROL	1	0	1	Vesicointestinal fistula	N32.1	68	118	68	18	95	0	172	7.6	164	139	4.8
62	1	56	1	0	1	0	83	185	7	1	2	0	0	0	0	0	0	0	0	0	0	0	0	0	1	0	0	0	2	4		3204138	UROL	1	0	1	Malignant neoplasm of lateral wall of bladder	C67.2	74	119	84		97	0	142	5.1	210	142	4
63	1	68	1	0	1	0	127.4	172	4	1	3	0	0	0	0	0	0	0	0	0	0	0	0	0	1	0	0	0	2	5		3213376	UROL	1	0	1	Malignant neoplasm of bladder, unspecified	C67.9	55	133	81	18	99	0	155	5.8	250	139	4.9
64	0	47	1	0	0	0	50.7	161	7	1	1	0	0	0	0	0	0	0	0	0	0	0	0	0	1	0	0	0	2	3		3227963	UROL	1	0	1	Kinking and stricture of ureter without hydronephrosis	N13.5	88	158	93	16	97		118	3.1	476	141	4.9
65	1	52	1	0	0	0	128.5	183	7	1	2	0	0	0	0	0	0	0	0	0	0	1	0	0	1	0	0	0	4	6		3232240	UROL	1	0	1	Overlapping malignant lesion of bladder	C67.8	94	138	100	20	95	0	129	7.5	317	141	4.4
66	1	82	1	0	1	0	64	154	9	1	5	0	0	0	0	0	0	0	0	0	0	1	0	0	1	0	0	0	4	9		4061093	UROL	1	0	1	Malignant neoplasm of trigone of bladder	C67.0	63	101	53	20	98	0	96	6.5	324	142	3.4
67	1	68	1	1	1	0	69	166	5	1	3	0	0	0	0	0	0	0	0	0	0	0	0	0	1	0	0	0	2	5		5634267	UROL	1	0	1	Overlapping malignant lesion of bladder	C67.8	73	155	91	16	97	0	148	10.8	308	144	4.4
68	1	68	1	0	1	0	107	167	8	1	3	0	0	0	0	0	0	0	0	0	0	0	1	0	0	1	0	0	7	10	3	5631424	UROL	0	0	1	Overlapping malignant lesion of bladder	C67.8	62	145	78	18	98	0	110	4.4	170	138	4.5
69	1	64	1	0	1	0	99		3	1	3	0	0	0	0	0	0	0	0	0	0	0	0	0	0	0	1	0	2	5		5689213	UROL	1	0	1	Neuromuscular dysfunction of bladder, unspecified	N31.9	63	130	81	18	98	0	145	4.3	218	138	4.2
70	0	82	1	0	1	0	70	170	1	0	5	0	0	0	0	0	0	0	0	0	0	0	0	0	0	1	0	0	6	11		5700189	UROL	1	0	1	Malignant neoplasm of bladder, unspecified	C67.9	85	135	89		96	0	150	6.5	215	144	4.7
71	1	58	0	1	2	0	101		2	0	2	0	0	0	0	0	0	0	0	0	0	0	0	0	0	1	0	0	6	8		5701267	UROL	1	0	1	Malignant neoplasm of lateral wall of bladder	C67.2	81	115	69	18	96	0	130	6.1	170	144	4.3
72	1	67	1	0	0	0	96	170	1	0	3	0	0	0	0	0	0	0	0	0	0	0	0	0	1	0	0	0	2	5		5704411	UROL	1	0	1	Malignant neoplasm of dome of bladder	C67.1	73	160	90	20	96	0	164	10.2	309	140	4.5
73	1	67	1	0	1	0	62	170	7	1	3	0	0	0	0	0	0	0	0	1	0	0	0	0	0	0	0	0	1	4		5712989	UROL	1	0	1	Carcinoma in situ of bladder	D09.0	65	110	67	17	98	0	135	12.2	214	141	4
74	1	68	1	0	1	0	89	170	5	1	3	0	0	0	0	0	0	0	0	0	0	0	0	0	0	0	0	0	0	3		5718989	UROL	1	0	1	Carcinoma in situ of bladder	D09.0	78	136	71		96	0	109	6.3	250	143	4.1
75	1	60	1	1	0	0	87	183	7	1	2	0	0	0	0	0	0	0	0	0	0	0	0	0	1	0	0	0	2	4		5723661	UROL	1	0	1	Malignant neoplasm of bladder neck	C67.5	110	142	86	18	98	0	132	8.4	296	146	4.5
76	1	59	1	1	1	0	74.6	175	4	1	2	0	0	0	0	0	0	0	0	0	0	0	0	0	0	1	0	0	6	8		5728411	UROL	1	0	1	Malignant neoplasm of lateral wall of bladder	C67.2	79	127	75	16	98	0	101	6.1	357	138	4.4
77	0	56	1	0	0	0	67	153	7	1	2	0	0	0	0	0	0	0	0	0	0	0	0	0	0	1	0	0	6	8		5738284	UROL	1	0	1	Malignant neoplasm of lateral wall of bladder	C67.2	83	149	83	16	96	0	122	8.6	406	142	5
78	1	72	1	0	1	0	84.4	173	6	1	4	0	0	0	0	0	0	0	0	0	0	0	0	0	1	0	0	0	2	6		5738785	UROL	1	0	1	Malignant neoplasm of bladder, unspecified	C67.9	69	129	77	18	96	0	152	4.5	169	146	4.5
79	1	78	1	0	0	0	79.9	176	6	1	4	0	0	0	0	0	0	0	0	0	0	0	0	1	1	0	0	0	4	8		5744557	UROL	1	0	1	Malignant neoplasm of anterior wall of bladder	C67.3	70	133	63	18	98	0	115	6.8	266	143	4.9
80	1	61	1	1	0	0	87	165	7	1	3	0	0	0	0	0	0	0	0	0	0	0	0	1	0	0	0	0	2	5		5764810	UROL	1	0	1	Flaccid neuropathic bladder, not elsewhere classified	N31.2	57	130	69	16	98	0	134	7.2	236	136	4.2
81	1	79	1	0	1	0	82.2	172	2	0	4	0	0	0	0	0	0	0	0	0	0	0	0	0	1	0	0	0	2	6		5776600	UROL	1	0	1	Overlapping malignant lesion of bladder	C67.8	75	180	90	18	97	0	102	3.3	109	141	4
82	1	72	1	0	1	0	92	177	4	1	4	0	0	0	0	0	0	0	0	0	0	0	1	0	1	0	0	0	3	7		5791014	UROL	1	0	1	Malignant neoplasm of ureter	C66	76	121	71	20	95	0	142	5.6	228	145	3.6
83	1	69	1	1	1	0	82	170	3	1	3	0	0	0	0	0	0	0	0	0	0	0	0	0	1	0	0	0	2	5		5793331	UROL	1	0	1	Malignant neoplasm of posterior wall of bladder	C67.4	60	148	77	18	98	0	101	3.3	263	138	4.8
84	1	67	1	0	1	0	86	176	7	1	3	0	0	0	0	0	0	0	0	0	0	0	0	0	1	0	0	0	2	5		5800174	CRS4	1	0	1	Malignant neoplasm of rectum	C20	87	150	89	19	98	0	121	5.6	270	145	4.4
85	1	65	1	0	1	0	79.3	165	6	1	3	0	0	0	0	0	0	0	0	0	0	0	0	0	1	0	0	0	2	5		5805012	UROL	1	0	1	Malignant neoplasm of lateral wall of bladder	C67.2	94	143	67	18	96	0	132	10.1	200	141	4
86	1	65	0	0	0	0	61.4		5	1	3	0	0	0	0	0	0	0	0	0	0	0	1	0	1	0	0	0	3	6		5811288	UROL	1	0	1	Malignant neoplasm of ureteric orifice	C67.6	79	119	70	18	100	0	133	10.4	264	139	4.5
87	1	68	1	0	1	0	82	172	5	1	3	0	0	0	0	0	0	0	0	0	0	0	0	0	1	0	0	0	2	5		5839140	UROL	1	0	1	Malignant neoplasm of bladder, unspecified	C67.9	89	121	80	18	96	0	142	6.7	562	139	5.1
88	1	72	1	0	1	0	70.5	177.5	3	1	4	0	0	0	0	0	0	0	0	0	0	0	0	0	1	0	0	0	2	6		5846332	UROL	1	0	1	Malignant neoplasm of anterior wall of bladder	C67.3	76	162	86	18		0	154	10.6	322	144	4.6
89	1	71	1	0	1	0	80.3	178	5	1	3	0	0	0	0	0	0	0	0	0	0	0	0	0	1	0	0	0	2	5		5858076	UROL	1	0	1	Malignant neoplasm of bladder, unspecified	C67.9	69	123	77	16	98	0	132	7.2	225	139	4.7
90	1	59	1	0	0	0	80	185	8	1	2	0	0	0	0	0	0	0	0	0	0	0	0	0	1	0	1	0	4	6		5877699	UROL	1	0	1	Malignant neoplasm of lateral wall of bladder	C67.2	72	143	76	16	98	0	122	6.5	254	141	4
91	1	67	1	0	1	0	87.4	178	4	1	3	0	0	0	0	0	0	0	0	0	0	0	0	0	0	0	0	0	0	3		5886315	UROL	1	0	1	Carcinoma in situ of bladder	D09.0	66	181	82	20	97	0	153	6.6	277	139	4.6
92	1	59	1	0	1	0	105	191	1	0	2	0	0	0	0	0	0	0	0	0	0	0	0	0	1	0	0	0	2	4		5893017	UROL	1	0	1	Malignant neoplasm of lateral wall of bladder	C67.2	56	120	77	18	98	0	147	9.5	284	143	4.9
93	1	58	1	0	1	0	94.9	177	8	1	2	0	0	0	0	0	0	0	0	0	0	0	0	1	0	1	0	0	8	10		5895484	UROL	1	0	1	Malignant neoplasm of prostate	C61	75	113	80	16	97	0	99	15.8	494	128	3.7
94	1	68	1	0	0	0	77	171	9	1	3	0	0	0	0	0	0	0	0	0	0	1	0	1	0	0	0	0	4	7		5942142	UROL	1	0	1	Interstitial cystitis (chronic)	N30.1		122	66	18	97		98	6.7	224	142	5.5
95	1	45	1	0	1	0	107	176	5	1	1	0	0	0	0	0	0	0	0	0	0	0	0	0	0	1	0	0	6	7		5947927	UROL	1	0	1	Malignant neoplasm of prostate	C61	81	133	89	20	98	0	166	7.5	246	142	4.4
96	1	65	1	0	0	0	77.75	185.5	5	1	3	0	0	0	0	0	0	0	0	0	0	0	1	0	1	0	0	0	3	6		5955771	UROL	1	0	1	Malignant neoplasm of lateral wall of bladder	C67.2	69	130	75	17	99	0	142	7.1	206	142	4.2
97	0	63	1	1	1	0	62	163	5	1	3	0	0	0	0	0	0	0	0	0	0	0	0	0	1	0	0	0	2	5		5956128	UROL	1	0	1	Malignant neoplasm of urethra	C68.0	94	144	83		97		135	7.2	378	141	5
98	0	57	1	1	0	0	65	165	7	1	2	0	0	0	0	0	0	0	0	0	0	0	0	0	1	0	0	0	2	4		6043108	UROL	1	0	1	Malignant neoplasm of lateral wall of bladder	C67.2	94	107	78	20	95	0	106	5.4	215	141	4.3
99	0	71	1	1	0	0	74	159.5	4	1	4	0	0	0	0	0	0	0	0	0	0	0	0	0	1	0	0	0	2	6		6046538	CRS4	1	0	1	Malignant neoplasm of rectum	C20	64	149	74	15	97	0	125	16.7	506	135	4.7
100	1	64	1	0	0	0	66	175	4	1	3	0	0	0	0	0	0	0	0	0	0	0	0	0	1	0	0	0	2	5		6055606	UROL	1	0	1	Mechanical complication of urinary (indwelling) catheter	T83.0	77	156	93	20	99	0	159	5	174	136	4.3
101	1	52	2	0	0	0	90	183	6	1	2	0	0	0	0	0	0	0	0	0	0	0	0	0	0	0	0	0	0	2		6086428	UROL	1	0	1	Carcinoma in situ of bladder	D09.0	80	126	79		70	0	155	9	297	146	4.6
102	1	56	1	0	1	0	94	175	10	1	2	0	0	0	0	0	0	0	0	0	0	0	0	0	1	0	0	0	2	4		6098509	UROL	1	0	1	Carcinoma in situ of bladder	D09.0	81	130	89	20	96	0	151	8.7	288	143	4.6
103	1	75	1	0	1	0	88	169	8	1	4	0	0	0	0	0	0	0	0	0	0	0	0	0	0	0	0	0	0	4		6162166	UROL	1	0	1	Carcinoma in situ of bladder	D09.0	67	100	58	18	96		143	5.8	139	138	4.3
104	1	83	2	0	1	0	91	180	4	1	5	0	0	0	0	0	0	0	0	0	0	0	0	0	1	0	0	0	2	7		6166857	UROL	1	0	1	Malignant neoplasm of bladder, unspecified	C67.9	70	128	83		95	0	126	7.1	249	139	4.6
105	1	76	0	0	1	0	93	169	4	1	4	0	0	0	0	0	0	0	0	0	0	0	0	0	1	0	0	0	2	6		6170266	UROL	1	0	1	Malignant neoplasm of bladder, unspecified	C67.9	88	148	80	16	99	0	139	9.3	316	138	4.6
106	1	20	1		0	0	85.1	165	10	1	0	0	0	1	0	0	0	0	0	0	0	0	0	0	0	0	0	0	1	1		6161085	CRS4	1	0	1	Neuromuscular dysfunction of bladder, unspecified	N31.9	98	111	70	18	99	0	163	7.2	235	142	3.9
107	1	75	1	0	0	1	63.7	173	7	1	4	0	0	0	0	0	0	0	0	0	0	0	0	0	1	0	0	0	2	6		6171704	UROL	1	0	1	Malignant neoplasm of bladder, unspecified	C67.9	80	120	85	16	99	0	99	9.6	458	135	5.2
108	1	73	1	0	1	0	72.2	158	9	1	4	0	0	0	0	0	0	0	0	0	0	0	0	0	1	0	0	0	2	6		6177863	UROL	1	0	1	Malignant neoplasm of bladder, unspecified	C67.9	72	160	80	18	95	0	124	5.4	307	140	4.1
109	0	57	1		1	0	65		6	1	2	0	0	0	0	0	0	0	0	0	0	0	0	0	0	1	0	0	6	8		6198521	CRS4	1	0	1	Malignant neoplasm of rectum	C20	90	133	82	14	98	0	134	2.9	152	143	4.4
110	0	59	1	0	0	0	41.7	157	7	1	2	0	0	0	0	0	0	0	0	0	0	0	0	0	0	1	0	0	6	8		6204922	UROL	1	0	1	Malignant neoplasm of lateral wall of bladder	C67.2	87	137	87	18	98	0	104	8.3	394	141	3.9
111	1	73	1	0	1	0	49	166	7	1	4	0	0	0	0	0	0	0	0	0	0	0	1	0	1	0	0	0	3	7		6242360	UROL	1	0	1	Malignant neoplasm of bladder, unspecified	C67.9	76	126	72	18	98	0	125	6.2	359	132	4.6
112	1	57	1	0	1	0	73	171	5	1	2	0	0	0	0	0	0	0	0	0	0	0	0	0	1	0	0	0	2	4		6252820	UROL	1	0	1	Malignant neoplasm of bladder, unspecified	C67.9	76	133	75	20	96		116	5.3	395	143	4.3
113	1	72	1	0	1	0	70.4	165	7	1	4	0	0	0	0	0	0	0	0	0	0	0	0	0	1	0	0	0	2	6		6263359	UROL	1	0	1	Malignant neoplasm of bladder neck	C67.5	81	108	54	20	95	0	110	4.6	417	144	4.7
114	1	42	1	1	0	0	118	194	4	1	1	0	0	0	0	0	0	0	0	0	0	0	0	0	1	0	0	0	2	3		6264292	UROL	1	0	1	Malignant neoplasm of posterior wall of bladder	C67.4	72	154	91	20	97	0	142	5.8	289	138	4.1
115	0	32	1	0	0	0	84		5	1	0	0	0	0	0	0	0	0	0	0	0	0	0	0	0	0	0	0	0	0		6264807	UROL	1	0	1	Flaccid neuropathic bladder, not elsewhere classified	N31.2	88	109	73	16	95	0	141	7.1	165	143	3.6
116	1	70	1	0	1	0	86	178	9	1	3	0	0	0	0	0	0	0	0	0	0	0	0	0	1	0	0	0	2	5		6284215	UROL	1	0	1	Overlapping malignant lesion of bladder	C67.8	67	118	70	22	94	0	104	13.2	157	136	5.2
117	1	65	1	1	1	0	83	179	8	1	3	0	0	0	0	0	0	0	0	0	0	0	0	0	0	1	0	0	6	9		6308574	UROL	1	0	1	Malignant neoplasm of bladder, unspecified	C67.9	85	151	97	20	96	0
118	0	75	1		1	0	73	158	4	1	4	0	0	0	0	0	0	0	0	0	0	0	0	0	1	0	0	0	2	6		6353431	UROL	1	0	1	Malignant neoplasm of ureteric orifice	C67.6	81	139	90	18	96	0	144	8.9	315	144	4.1
119	1	46	1	0	1	0	84	172	5	1	1	0	0	0	0	0	0	0	0	0	0	0	0	0	0	0	0	0	0	1		6357426	UROL	1	0	1	Disruption of operation wound, not elsewhere classified	T81.3	91	124	73	18	95	0	137	11.4	219	141	4.4
120	1	52	1	0	1	0	112	182	3	1	2	0	0	0	0	0	0	0	0	0	0	0	0	0	0	1	0	0	6	8		6359887	UROL	1	0	1	Malignant neoplasm of posterior wall of bladder	C67.4	91	135	86	20	94	0	145	8.5	267	143	4.3
121	0	63	1	0	1	0	58.8	152	5	1	3	0	0	0	0	0	0	0	0	0	0	0	0	0	1	0	0	0	2	5		6415130	UROL	1	0	1	Malignant neoplasm of lateral wall of bladder	C67.2	79	174	89	18	98	0	122	7.5	380	141	4
122	1	74	1	0	1	0	101	175	4	1	4	0	0	0	0	0	0	0	0	0	0	0	0	0	1	0	0	0	2	6		6410928	UROL	1	0	1	Malignant neoplasm of bladder, unspecified	C67.9	58	158	80	18	100	0	93	8.4	133	145	4.4
123	1	55	1	0	1	0	92	181	8	1	2	0	0	0	0	0	0	0	0	0	0	0	0	0	1	0	0	0	2	4		6419558	UROL	1	0	1	Malignant neoplasm of posterior wall of bladder	C67.4	63	119	74	17	97	0	114	4.5	200	140	4.4
124	1	71	1	0	1	0	82.9	165	7	1	4	0	0	0	0	0	0	0	0	0	0	0	0	0	0	0	1	0	2	6		6408551	UROL	1	0	1	Neuromuscular dysfunction of bladder, unspecified	N31.9	69	143	78	16	96	0	139	6.1	250	135	4.3
125	0	58	2	0	1	0	91	169	6	1	2	0	0	0	0	0	0	0	0	0	0	0	0	0	1	0	0	0	2	4		6451661	UROL	1	0	1	Malignant neoplasm of bladder, unspecified	C67.9	88	137	73	18	95	0	106	4	170	142	4.3
126	1	78	1	1	0	0	71.9	170	4	1	4	0	0	0	0	0	0	0	0	0	0	0	0	0	1	0	0	0	2	6		6470427	UROL	1	0	1	Malignant neoplasm of lateral wall of bladder	C67.2	70	132	78	18	99	0	103	4.6	285	140	5.1
127	0	66	1	0	1	0	47.2	160	5	1	3	0	0	0	0	0	0	0	0	0	0	0	1	0	1	0	0	0	3	6		6486614	UROL	1	0	1	Malignant neoplasm of lateral wall of bladder	C67.2	81	112	66	16	96	0	124	4.8	208	140	4.4
128	1	77	1	0	1	0	66.05	172	9	1	4	0	0	0	0	0	0	0	0	0	0	0	0	0	0	0	0	0	0	4	3	6481678	UROL	0	0	1	Unspecified haematuria	R31	50	137	61	16	98	0	76	3.6	228	142	4.3
129	1	73	1	0	1	0	70	172	3	1	4	0	0	0	0	0	0	0	0	0	0	0	0	0	1	0	0	0	2	6		6501158	UROL	1	0	1	Malignant neoplasm of lateral wall of bladder	C67.2	58	121	66	18	95	0	138	8.3	288	139	4.3
130	1	60	1	1	1	0	73	177	5	1	2	0	0	0	0	0	0	0	0	0	0	0	0	0	0	1	0	0	6	8		6514216	CRS4	1	0	1	Malignant neoplasm of prostate	C61	98	123	79	19	98	0	82	22.5	492	136	4.6
131	1	56	1	0	0	0	88	181	9	1	2	0	0	0	0	0	0	0	0	0	0	0	0	0	0	1	0	0	6	8		6618143	UROL	1	0	1	Malignant neoplasm of urethra	C68.0	71	152	97	17	99	0	108	6.6	257	139	3.9
132	1	74	1		1	0			8	1	4	0	0	0	0	0	0	0	0	0	0	0	0	0	1	0	0	0	2	6		6647325	UROL	1	0	1	Malignant neoplasm of dome of bladder	C67.1	82	155	73	16	98	0	141	8.1	376	129	4.1
133	1	60	1		1	0			7	1	2	0	0	0	0	0	0	0	0	0	0	0	0	1	1	0	0	0	4	6		6680355	UROL	0	0	1	Malignant neoplasm of lateral wall of bladder	C67.2	84	140	76	18	100	0	127	8.3	213	136	4.5
134	1	66	1	0	1	0	119	180	8	1	3	0	0	0	0	0	0	0	0	0	0	0	0	1	1	0	0	0	4	7		6704158	UROL	1	1	1	Overlapping malignant lesion of bladder	C67.8	55	143	68	16	95	0	162	8.7	153	142	4.4
135	0	20	1	0	0	0	35.6	138	3	1	0	0	0	0	0	0	0	0	0	0	0	0	0	0	0	0	0	0	0	0		6709181	UROL	1	0	1	Neuromuscular dysfunction of bladder, unspecified	N31.9	92	106	66	18	98	0	134	8	357	142	4.3
136	1	81	1	0	1	0	92	181	2	0	5	0	0	0	0	0	0	0	0	0	0	0	0	0	0	0	0	0	0	5		6710397	UROL	1	0	1	Carcinoma in situ of bladder	D09.0	58	127	67	18	94	0	141	9.3	244	137	4.5
137	1	70	1	0	0	0	101	177	7	1	3	0	0	0	0	0	0	0	0	0	0	0	0	1	0	0	0	0	2	5		6761071	UROL	1	0	1	Bladder neck obstruction	N32.0	71	129	69	16	95	0	163	8.7	223	141	3.9
138	1	47	1	0	1	0	74.3	175	7	1	1	0	0	0	0	0	0	0	0	0	0	0	0	0	1	0	0	0	2	3		6768123	UROL	1	0	1	Malignant neoplasm of bladder, unspecified	C67.9	80	142	87	16	96	0	109	5.4	251	139	4.4
139	1	64	1	0	1	0	94	171	6	1	3	0	0	0	0	0	0	0	0	0	0	0	0	0	1	0	0	0	2	5		6785391	UROL	1	0	1	Overlapping malignant lesion of bladder	C67.8	77	160	77	15	100	0	163	5.8	261	141	4.9
140	1	66	1	1	0	0	67.6	170	1	0	3	0	0	0	0	0	0	0	0	0	0	0	0	0	0	1	0	0	6	9		6811630	UROL	1	0	1	Malignant neoplasm of bladder neck	C67.5							166	11	284	144	4.5
141	1	59	1	0	0	0	101.6	176	5	1	2	0	0	0	0	0	0	0	0	0	0	0	0	0	1	0	0	0	2	4		6812541	UROL	1	0	1	Malignant neoplasm of bladder, unspecified	C67.9	66	107	66		95	0
142	1	63	1	0	1	0	98	187	8	1	3	0	0	0	0	0	0	0	0	0	0	0	0	0	1	0	0	0	2	5		6822103	UROL	1	0	1	Malignant neoplasm of trigone of bladder	C67.0	83	140	85	18	97	0	162	7.2	278	144	4.3
143	1	63	1	0	1	0	62	164	8	1	3	0	0	0	0	0	0	0	0	0	0	0	0	0	0	1	0	0	6	9		6855515	UROL	1	0	1	Overlapping malignant lesion of bladder	C67.8	90	117	80	18	96	0	120	10.9	375	141	4.3
144	1	60	1		1	0	94	178	7	1	2	0	0	0	0	0	0	0	0	0	0	0	0	0	1	0	0	0	2	4		6901287	UROL	1	0	1	Malignant neoplasm of anterior wall of bladder	C67.3
145	1	67	1	0	1	0	88	171	7	1	3	0	0	0	0	0	0	0	0	0	0	0	0	0	1	0	0	0	2	5		6936504	UROL	1	0	1	Overlapping malignant lesion of bladder	C67.8	67	142	85	18	96	0	167	8.8	322	139	4.2
146	0	70	1	0	0	0	66	156	6	1	3	0	0	0	0	0	0	0	0	0	0	0	0	0	0	1	0	0	6	9		6942476	UROL	1	0	1	Malignant neoplasm of posterior wall of bladder	C67.4	74	162	81	16	99	0	135	6.6	230	140	4.1
147	1	65	2	0	0	0	98	172	0	0	3	0	0	0	0	0	0	0	0	0	0	0	0	0	0	0	0	0	0	3		7039649	UROL	1	0	1			75	153	96		97	0	140	5.3	176	139	3.8
[truncated: 167 more columns]

## Sheet: Codes
NAME	DESCRIPTION	TYPE	UNITS	Notes / Limitations
PATIENT_ID	Patient unique identifier in CRDW	Number
URN	Patient unique identifier in Cerner	String
FAMILY_NAME	Patient's last name	String
GIVEN_NAME	Patient's first name	String
TITLE	Patient's title	String
GENDER	Patient's gender	String
DOB	Patient's date of birth	Date/Time
AGE	Patient's age, on date of hospital admission	Number	Years
LAST_HOSP_CONTACT	Date patient last known to hospital	Date/Time
INDIGENOUS_STATUS	Patient's indigenous status	String
SMOKING_STATUS	Patient's smoking status	String		From hospital coders, possibly inaccurate
MARITAL_STATUS	Patient's marrital status	String
HOME_STATUS	Patient's living situation	String
WEIGHT_ANY	Patient's weight, last recorded ever	Number	kg	If < 20kg – assumed incorrect
HEIGHT_ANY	Patient's height, last recorded ever	Number	cm	If < 130cm or > 210cm – assumed incorrect
CI_COMPLEXITY	Charlson comorbidity complexity flag	Number	0/1
CI_COMPLEX	Charlson comorbidity complexity score	Number
CI_AGE	Charlson comorbidity age flag	Number	0/1
CIA_AMI	Charlson comorbidity AMI flag	Number	0/1	Based on hospital coding data
CIA_CHF	Charlson comorbidity CCF flag	Number	0/1	Based on hospital coding data
CIA_PVD	Charlson comorbidity PVD flag	Number	0/1	Based on hospital coding data
CIA_CEVD	Charlson comorbidity CEVD flag	Number	0/1	Based on hospital coding data
CIA_DEM	Charlson comorbidity dementia flag	Number	0/1	Based on hospital coding data
CIA_COPD	Charlson comorbidity COPD flag	Number	0/1	Based on hospital coding data
CIA_RHEUM	Charlson comorbidity rheumatological flag	Number	0/1	Based on hospital coding data
CIA_PUD	Charlson comorbidity peptic ulcer disease flag	Number	0/1	Based on hospital coding data
CIA_LD_MLD	Charlson comorbidity liver disease mild flag	Number	0/1	Based on hospital coding data
CIA_LD_SEV	Charlson comorbidity liver disease severe flag	Number	0/1	Based on hospital coding data
CIA_CKD	Charlson comorbidity chronic kidney disease flag	Number	0/1	Based on hospital coding data
CIA_DM	Charlson comorbidity diabetes flag	Number	0/1	Based on hospital coding data
CIA_DM_CX	Charlson comorbidity complicated diabetes flag	Number	0/1	Based on hospital coding data
CIA_CA	Charlson comorbidity cancer flag	Number	0/1	Based on hospital coding data
CIA_CA_MET	Charlson comorbidity metastatic cancer flag	Number	0/1	Based on hospital coding data
CIA_HEMIPLAEGIA	Charlson comorbidity hemiplaegia flag	Number	0/1	Based on hospital coding data
CIA_HIV	Charlson comorbidity HIV flag	Number	0/1	Based on hospital coding data
CIA_SCORE	Charlson comorbidity score (without age)	Number		Based on hospital coding data
CIA_TOTAL	Charlson comorbidity score (with age)	Number		Based on hospital coding data
ED_EPISODE_ID	ED presentation unique identifier in CRDW	Number
ED_PRESENT_TIME	ED presentation date/time	Date/Time
ED_TRIAGE_REASON	ED triage reason	String
ED_REFERRED_MODE	ED referral method	String
ED_ARRIVAL_MODE	ED arrival mode	String
ED_ACUITY_CODE	ED triage acuity code (ATS)	Number
ED_DIAGNOSIS	ED diagnosis	String
ED_DISCHARGE	ED discharge destination	String
EPISODE_ID	Surgery inpatient episode unique identifier in CRDW	Number
HOSPITAL_ADMIT_TIME	First inpatient episode admission date/time	Date/Time
EPISODE_ADMIT_TIME	Surgery inpatient episode admission date/time	Date/Time
HOSPITAL_ADMIT_UNIT	First inpatient episode admission unit	String
EPISODE_ADMIT_UNIT	Surgery inpatient episode admission unit	String
HOSPITAL_ADMIT_TYPE	First inpatient episode admission type	String
EPISODE_ADMIT_TYPE	Surgery inpatient episode admission type	String
HOSPITAL_ADMIT_SOURCE	First inpatient episode admission source	String
EPISODE_ADMIT_SOURCE	Surgery inpatient episode admission source	String
HOSPITAL_ADMIT_PLANNED_LOS	First inpatient episode planned length of stay	String
EPISODE_ADMIT_PLANNED_LOS	Surgery inpatient episode planned length of stay	String
EPISODE_DIAGNOSIS	Surgery inpatient episode primary diagnosis	String
EPISODE_DIAGNOSIS_ICD	Surgery inpatient episode primary diagnosis ICD code	String
PREOP_HR	Heart rate, last recorded pre-operatively, within 12 months of surgery	Number	bpm	As recorded in Cerner observations, not in free text, ICU charts or paper charts
PREOP_SBP	Systolic blood pressure, last recorded pre-operatively, within 12 months of surgery	Number	mmHg	As recorded in Cerner observations, not in free text, ICU charts or paper charts
PREOP_DBP	Diastolic blood pressure, last recorded pre-operatively, within 12 months of surgery	Number	mmHg	As recorded in Cerner observations, not in free text, ICU charts or paper charts
PREOP_RR	Respiratory rate, last recorded pre-operatively, within 12 months of surgery	Number	pm	As recorded in Cerner observations, not in free text, ICU charts or paper charts
PREOP_SPO2	Oxygen saturation, last recorded pre-operatively, within 12 months of surgery	Number	%	As recorded in Cerner observations, not in free text, ICU charts or paper charts
PREOP_O2FLOW	Oxygen flow rate, last recorded pre-operatively, within 12 months of surgery	Number	L/min	As recorded in Cerner observations, not in free text, ICU charts or paper charts
PREOP_HB	Haemoglobin, last recorded pre-operatively, within 12 months of surgery	Number	g/L	From FBE only
PREOP_WCC	White cell count, last recorded pre-operatively, within 12 months of surgery	Number	x10^9/L
PREOP_PLT	Platelet count, last recorded pre-operatively, within 12 months of surgery	Number	x10^9/L
PREOP_NA	Sodium, last recorded pre-operatively, within 12 months of surgery	Number	mmol/L	From UEC only
PREOP_K	Potassium, last recorded pre-operatively, within 12 months of surgery	Number	mmol/L	From UEC only
PREOP_CL	Chloride, last recorded pre-operatively, within 12 months of surgery	Number	mmol/L	From UEC only
PREOP_HCO3	Bicarbonate, last recorded pre-operatively, within 12 months of surgery	Number	mmol/L	From UEC only
PREOP_UR	Urea, last recorded pre-operatively, within 12 months of surgery	Number	mmol/L	From UEC only
PREOP_CR	Creatinine, last recorded pre-operatively, within 12 months of surgery	Number	µmol/L	From UEC only
PREOP_GFR	Glomerular filtration rate, last recorded pre-operatively, within 12 months of surgery	Number	mL/min/1.73m2	From UEC only
PREOP_TROP_I	Troponin I, last recorded pre-operatively, within 12 months of surgery	Number	ng/L
PREOP_TROP_T	Troponin T, last recorded pre-operatively, within 12 months of surgery	Number	ng/L
PREOP_HBA1C	HbA1c, last recorded pre-operatively, within 12 months of surgery	Number	%
PREOP_FERRITIN	Ferretin, last recorded pre-operatively, within 12 months of surgery	Number	µg/L
PREOP_NTPBNP	NTpro BNP, last recorded pre-operatively, within 12 months of surgery	Number
PREOP_INR	INR, last recorded pre-operatively, within 12 months of surgery	Number	–
PREOP_APTT	APTT, last recorded pre-operatively, within 12 months of surgery	Number	seconds
PREOP_PH_BG	Blood gas pH, last recorded pre-operatively, within 12 months of surgery	Number	–	Arterial or venous blood gas
PREOP_PCO2_BG	Blood gas pCO2, last recorded pre-operatively, within 12 months of surgery	Number	mmHg	Arterial or venous blood gas
PREOP_BE_BG	Blood gas base excess, last recorded pre-operatively, within 12 months of surgery	Number	mmol/L	Arterial or venous blood gas
PREOP_HCO3_BG	Blood gas bicarbonate, last recorded pre-operatively, within 12 months of surgery	Number	mmol/L	Arterial or venous blood gas
PREOP_LACTATE_BG	Blood gas lactate, last recorded pre-operatively, within 12 months of surgery	Number	mmol/L	Arterial or venous blood gas
THEATRE_CASE_ID	Surgical case unique identifier in CRDW	Number
SURG_FACILITY	Surgical case campus / facility	String
SURG_UNIT	Surgical unit performing operation	String
SURG_NAME	Surgery name	String
SURG_MODIFIER	Surgery modifier	String
SURG_SCHEDULED_TYPE	Surgery scheduled urgency	String
SURG_SCHEDULED_DURATION	Surgery scheduled duration	String
SURG_EPISODE_TYPE	Surgery episode type	String
ANAESTHETIC_ASA	Patient's ASA recorded at surgery	String		Often incomplete
ANAESTHETIC_TYPE	Patient's anaesthetic type, as recorded by the surgeons	String		Often inaccurate
WOUND_CLASS	Patient's wound class	String
TIME_ANAESTHESIA_START	Anaesthesia start date/time	Date/Time
TIME_SURGERY_START	Surgery start date/time	Date/Time		Note: If no surgical start time, it is possible that the surgery did not happen
TIME_SURGERY_STOP	Surgery stop date/time	Date/Time
SURGERY_DURATION	TIME_SURGERY_STOP - TIME_SURGERY_START	Number	Hours/minutes
TIME_TO_SURG	Surgery start time - admission date/time	Number	Hours
TIME_ANAESTHESIA_STOP	Anaesthesia stop date/time	Date/Time
TIME_IN_RECOVERY	Recovery arrival date/time	Date/Time
TIME_RECOVERY_DISCHARGE_READY	Recovery ready for discharge date/time	Date/Time
TIME_RECOVERY_DISCHARGE	Recovery discharged date/time	Date/Time
PREOP_ICU_ADMIT	Patient admitted to ICU pre-operatively	Number	0/1
PREOP_ICU_HOURS	Number of hours admitted to ICU pre-operatively	Number	Hours
POSTOP_RHDU_ADMIT	Patient admitted to RHDU immediately post-operatively (within 3 hours of surgery end)	Number	0/1
POSTOP_RHDU_HOURS	Number of hours admitted to RHDU immediately post-operatively	Number	Hours
POSTOP_ICU_ADMIT	Patient admitted to ICU immediately post-operatively (within 3 hours of surgery end)	Number	0/1
WARD_ICU_ADMIT	Patient admitted to ICU not immediately post-operatively	Number	0/1
POSTOP_ICU_HOURS	Number of hours admitted to ICU post-operatively	Number	Hours
EPISODE_ICU_HOURS	Total number of hours admitted to ICU during inpatient episode	Number	Hours
EPISODE_RHDU_HOURS	Total number of hours admitted to RHDU during inpatient episode	Number	Hours
EPISODE_CCU_HOURS	Total number of hours admitted to CCU during inpatient episode	Number	Hours
EPISODE_MV_HOURS	Total number of hours admitted requiring mechanical ventilation during inpatient episode	Number	Hours
EPISODE_NIV_HOURS	Total number of hours admitted requiring non-invasive ventilation during inpatient episode	Number	Hours
POSTOP_HR_MIN	Heart rate, lowest recorded post-operatively, during inpatient admission	Number	bpm
POSTOP_HR_MAX	Heart rate, highest recorded post-operatively, during inpatient admission	Number	bpm
POSTOP_SBP_MIN	Systolic blood pressure, lowest recorded post-operatively, during inpatient admission	Number	mmHg
POSTOP_SBP_MAX	Systolic blood pressure, highest recorded post-operatively, during inpatient admission	Number	mmHg
POSTOP_DBP_MIN	Diastolic blood pressure, lowest recorded post-operatively, during inpatient admission	Number	mmHg
POSTOP_DBP_MAX	Diastolic blood pressure, highest recorded post-operatively, during inpatient admission	Number	mmHg
POSTOP_RR_MIN	Respiratory rate, lowest recorded post-operatively, during inpatient admission	Number	pm
POSTOP_RR_MAX	Respiratory rate, highest recorded post-operatively, during inpatient admission	Number	pm
POSTOP_SPO2_MIN	Oxygen saturation, lowest recorded post-operatively, during inpatient admission	Number	%
POSTOP_O2FLOW_MAX	Oxygen flowrate, lowest recorded post-operatively, during inpatient admission	Number	L/min
POSTOP_HB_MIN	Haemoglobin, lowest recorded post-operatively, within 30 days of surgery	Number	g/L	From FBE only
POSTOP_WCC_MAX	White cell count, highest recorded post-operatively, within 30 days of surgery	Number	x10^9/L	From FBE only
POSTOP_PLT_MIN	Platelet count, lowest recorded post-operatively, within 30 days of surgery	Number	x10^9/L	From FBE only
POSTOP_NA_MIN	Sodium, lowest recorded post-operatively, within 30 days of surgery	Number	mmol/L	From UEC only
POSTOP_K_MAX	Potassium, highest recorded post-operatively, within 30 days of surgery	Number	mmol/L	From UEC only
POSTOP_CL_MAX	Chloride, highest recorded post-operatively, within 30 days of surgery	Number	mmol/L	From UEC only
POSTOP_HCO3_MIN	Bicarbonate, lowest recorded post-operatively, within 30 days of surgery	Number	mmol/L	From UEC only
POSTOP_UR_MAX	Urea, highest recorded post-operatively, within 30 days of surgery	Number	mmol/L	From UEC only
POSTOP_CR_MAX	Creatinine, highest recorded post-operatively, within 30 days of surgery	Number	µmol/L	From UEC only
POSTOP_GFR_MIN	Glomerular filtration rate, lowest recorded post-operatively, within 30 days of surgery	Number	mL/min/1.73m2	From UEC only
POSTOP_TROP_I_MAX	Troponin I, highest recorded post-operatively, within 30 days of surgery	Number	µg/L
POSTOP_TROP_T_MAX	Troponin I, highest recorded post-operatively, within 30 days of surgery	Number	ng/L
POSTOP_CRP_MAX	CRP, highest recorded post-operatively, within 30 days of surgery	Number	mg/L
POSTOP_PH_BG_MIN	Blood gas pH, lowest recorded post-operatively, within 30 days of surgery	Number	–	Arterial or venous blood gas
POSTOP_PH_BG_MAX	Blood gas pH, highest recorded post-operatively, within 30 days of surgery	Number	–	Arterial or venous blood gas
POSTOP_PCO2_BG_MIN	Blood gas pCO2, lowest recorded post-operatively, within 30 days of surgery	Number	mmHg	Arterial or venous blood gas
POSTOP_PCO2_BG_MAX	Blood gas pCO2, highest recorded post-operatively, within 30 days of surgery	Number	mmHg	Arterial or venous blood gas
POSTOP_BE_BG_MIN	Blood gas base excess, lowest recorded post-operatively, within 30 days of surgery	Number	mmol/L	Arterial or venous blood gas
POSTOP_BE_BG_MAX	Blood gas base excess, highest recorded post-operatively, within 30 days of surgery	Number	mmol/L	Arterial or venous blood gas
POSTOP_HCO3_BG_MIN	Blood gas bicarbonate, lowest recorded post-operatively, within 30 days of surgery	Number	mmol/L	Arterial or venous blood gas
POSTOP_HCO3_BG_MAX	Blood gas bicarbonate, highest recorded post-operatively, within 30 days of surgery	Number	mmol/L	Arterial or venous blood gas
POSTOP_LACTATE_BG_MIN	Blood gas lactate, lowest recorded post-operatively, within 30 days of surgery	Number	mmol/L	Arterial or venous blood gas
POSTOP_LACTATE_BG_MAX	Blood gas lactate, highest recorded post-operatively, within 30 days of surgery	Number	mmol/L	Arterial or venous blood gas
MET_PREOP_TOTAL	Number of MET calls pre-operatively during surgery inpatient episode	Number
MET_POSTOP_TOTAL	Number of MET calls post-operatively during surgery inpatient episode	Number
MET1_POSTOP_CALL_TIME	First post-operative MET, call time	Date/Time
MET1_POSTOP_ARRIVAL_TIME	First post-operative MET, arrival time	Date/Time
MET1_POSTOP_PRIMARY_REASON	First post-operative MET, primary reason	String
MET1_POSTOP_RESUS_BEFORE	First post-operative MET, resus status before MET	String
MET1_POSTOP_RESUS_AFTER	First post-operative MET, resus status after MET	String
MET1_POSTOP_SEPSIS	First post-operative MET, suspected sepsis	String
MET1_POSTOP_OUTCOME	First post-operative MET, outcome	String
RTT_THEATRE_CASE_ID	Return to theatre surgery unique identifier in CRDW	Number
RTT_FACILITY	Return to theatre surgical facility	String
RTT_UNIT	Return to theatre surgical unit	String
RTT_NAME	Return to theatre surgery name	String
RTT_MODIFIER	Return to theatre surgery modifier	String
RTT_SCHEDULED_TYPE	Return to theatre surgery scheduled type	String
RTT_START_TIME	Return to theatre surgery start date/time	Date/Time
DAOH_90	Days alive and out of hospital at 90-days post-operatively	Number	Days
EPISODE_DISCHARGE_TIME	Surgery inpatient episode discharge time	Date/Time
HOSPITAL_DISCHARGE_TIME	Hospital inpatient episode discharge time	Date/Time
EPISODE_HITH_DAYS	Surgery inpatient episode HITH days	Number	Days
HOSPITAL_HITH_DAYS	Hospital inpatient episode HITH days	Number	Days
EPISODE_DISCHARGE_DEST	Surgery inpatient episode discharge destination	String
HOSPITAL_DISCHARGE_DEST	Hospital inpatient episode discharge destination	String
EPISODE_READMIT_PLAN	Surgery inpatient episode readmission plan	String
HOSPITAL_READMIT_PLAN	Hospital inpatient episode readmission plan	String
READMIT_EPISODE_ID	Re-admission episode unique identifier in CRDW	Number
READMIT_TIME	Re-admission date/time	Date/Time
READMIT_UNIT	Re-admission unit	String
READMIT_DIAGNOSIS	Re-admission diagnosis	String
READMIT_DIAGNOSIS_ICD	Re-admission diagnosis ICD code	String
DOD	Date of death	Date/Time		If known
DECEASED	Deceased flag	Number	0/1	If known
EPISODE LOS (DAYS)	Episode DC - Episode Admission	Number	Days
HOSPITAL LOS (DAYS)	Hospital DC - Hospital Admission	Number	Days
DATE OF DEATH	Date of death	Date/Time
DEATH DURING HOSPITAL ADMISSION	Death during hospital admission	Number	0/1
DEATH DURING EPISODE ADMISSION	Death during episode admission	Number	0/1
TTD_DAYS	Date of death - time surgery stop	Number	Days
TTD_WEEKS	TTD_DAYS/7	Number	Weeks
TTD_MONTHS	TTD_DAYS/30.436875	Number	Months
TTD_YEARS	TTD_DAYS/365	Number	Years
